# Supplementary material for: TRPML2 Mucolipin Channels Drive the Response of Glioma Stem Cells to Temozolomide and Affect the Overall Survival in Glioblastoma Patients
Source: Int J Mol Sci. 2022 Dec 5;23(23):15356. doi: 10.3390/ijms232315356 (PMC9738251; doi:10.3390/ijms232315356)
Supplement: Supplementary file 1 [file ijms-23-15356-s001.zip]

Archive with 1 entries (1 files):
- ijms-1927309-SI.pdf
